# Supplementary material for: Next generation synthetic memory via intercepting recombinase function
Source: Nat Commun. 2023 Aug 29;14:5255. doi: 10.1038/s41467-023-41043-w (PMC10465543; doi:10.1038/s41467-023-41043-w)
Supplement: Supplementary file 4 — Source Data [file 41467_2023_41043_MOESM4_ESM.xlsx]

## Sheet: Fig. 2
	Fig. 2b	GFP/OD600	Standard Error		Fig. 2c	GFP/OD600	Standard Error			Fig. 2l	GFP/OD600	Standard Error
	S1	27106.7	914.843		S1	22781.5	460.154			P-24 no input	97	2.25093
	S2	92.5	1.97906		S2	184.919	7.78504			P-24 with input	95.6667	1.49815
	B1	142.46	31.6204		B1	6803.62	1361.19			P-18 no input	8977.83	486.333
	B2	3338.91	203.773		B2	857.177	134.905			P-18 with input	745.832	45.655
	P1	87.6423	5.05402		P1	223.302	35.7971			P-15 no input	11427	338.071
	P2	663.831	86.7933		P2	125.875	9.49163			P-15 with input	1037.83	23.8543
										P-14 no input	761.167	242.092
	Fig. 2d	GFP/OD600	Standard Error		Fig. 2e	GFP/OD600	Standard Error			P-14 with input	151.667	31.0125
	S1	18534.6	960.09		S1	24191.2	549.678			P+1 no input	27927.2	1389.13
	S2	129.881	22.8512		S2	114.833	5.35672			P+1 with input	1370.5	213.458
	B1	13635.2	608.738		B1	16742	617.211			P+3 no input	1054.03	60.5287
	B2	279.927	42.221		B2	362	63.4891			P+3 with input	232.519	32.9162
	P1	421.434	38.8606		P1	8787.5	250.488			P+4 no input	658.333	59.7309
	P2	19212.4	879.603		P2	107.091	3.46359			P+4 with input	266.167	5.55828
	Fig. 2f	GFP/OD600	Standard Error		Fig. 2g	GFP/OD600	Standard Error
	S1	20145.2	1085.7		S1	20145.2	1085.7
	S2	142.181	9.12579		S2	141.845	30.0871
	B1	4944.72	826.646		B1	4399.15	748.665
	B2	1777.01	412.374		B2	699.183	151.492
	P1	7780.71	742.573		P1	407.337	89.4754
	P2	6539.12	1303.79		P2	211.08	32.3038
	Fig. 2h	GFP/OD600	Standard Error		Fig. 2i	GFP/OD600	Standard Error
	S1	28469.5	494.975		S1	20251.9	1660.86
	S2	1308.08	90.5507		S2	8228.62	388.001
	B1	28367.5	3245.21		B1	15212.7	1142.88
	B2	24218.5	862.315		B2	18553.5	2446.85
	P1	25339.4	949.113		P1	3407.48	369.663
	P2	27127.9	496.322		P2	15687.1	1075.25

## Sheet: Fig. 3
	Fig. 3b	GFP/OD600	Standard Error		Fig. 3c	GFP/OD600	Standard Error
	YQR No Input	20999	1749.36		YQR No Input	11820.7	518.301
	YQR With Input	381.976	57.3168		YQR With Input	257.391	13.3264
	GKR No Input	14302.9	953.658		GKR No Input	1288.08	201.377
	GKR With Input	205.55	8.60775		GKR With Input	178.992	10.4584
	TAN No Input	12435	673.843		TAN No Input	2910.19	847.563
	TAN With Input	232.264	8.83853		TAN With Input	189.433	3.31096
	HQN No Input	17540.7	1241.18		HQN No Input	7390.94	623.249
	HQN With Input	384.124	31.8293		HQN With Input	240.002	15.1452
	HTK No Input	1132.5	789.154		HTK No Input	171.013	10.288
	HTK With Input	148.087	3.88327		HTK With Input	147.216	8.54205
	KSL No Input	15890.5	1257.12		KSL No Input	11535.8	1612.14
	KSL With Input	237.704	11.6778		KSL With Input	197.151	9.47743
	Fig. 3d	GFP/OD600	Standard Error		Fig. 3e	GFP/OD600	Standard Error
	YQR No Input	14130.6	1664.47		YQR No Input	8136.71	1073.82
	YQR With Input	2168.67	204.597		YQR With Input	295.062	42.3096
	GKR No Input	1336	112.129		GKR No Input	257.841	45.061
	GKR With Input	119.932	12.5571		GKR With Input	140.128	12.478
	TAN No Input	7160.21	417.597		TAN No Input	105.303	4.89275
	TAN With Input	766.755	91.2414		TAN With Input	117.196	4.83678
	HQN No Input	14849.3	644.677		HQN No Input	3162.99	856.202
	HQN With Input	2408.46	102.291		HQN With Input	164.641	4.99636
	HTK No Input	144.26	12.3477		HTK No Input	98.8113	3.39382
	HTK With Input	77.0128	2.22983		HTK With Input	122.187	6.85706
	KSL No Input	15449	909.577		KSL No Input	2962.05	114.002
	KSL With Input	2631.99	231.34		KSL With Input	251.271	30.7969
	Fig. 3f	GFP/OD600	Standard Error
	YQR No Input	17370.4	1590.98
	YQR With Input	1041.38	147.925
	GKR No Input	2649.52	679.306
	GKR With Input	233.457	19.7395
	TAN No Input	10388.1	1469.71
	TAN With Input	433.024	61.3935
	HQN No Input	20182	1071.47
	HQN With Input	371.13	19.1888
	HTK No Input	191.924	34.4155
	HTK With Input	147.256	6.61413
	KSL No Input	15651.7	998.617
	KSL With Input	842.655	184.109

## Sheet: Fig. 4
	Fig. 4b	GFP/OD600	Standard Error		Fig. 4c	GFP/OD600	Standard Error
	YQR No Input	121.951	11.2241		YQR No Input	157.785	8.45728
	YQR With Input	5953.71	669.013		YQR With Input	7241.23	1983.48
	GKR No Input	74.8783	7.17774		GKR No Input	89.0744	6.36544
	GKR With Input	75.9427	5.58516		GKR With Input	346.877	30.2835
	TAN No Input	84.0504	12.4127		TAN No Input	126.808	12.1854
	TAN With Input	223.313	15.9354		TAN With Input	1940.55	382.43
	HQN No Input	122.34	7.45987		HQN No Input	301.086	93.1909
	HQN With Input	6830.81	765.478		HQN With Input	8540.95	2282.84
	HTK No Input	62.0212	4.68043		HTK No Input	93.4705	3.74758
	HTK With Input	60.5109	5.07818		HTK With Input	261.242	31.8671
	KSL No Input	103.723	3.60372		KSL No Input	139.32	8.3151
	KSL With Input	1495.11	212.241		KSL With Input	5246.29	838.092
	Fig. 4d	GFP/OD600	Standard Error		Fig. 4e	GFP/OD600	Standard Error
	YQR No Input	11101.8	1313.31		YQR No Input	2096.79	378.476
	YQR With Input	19717.2	2061.68		YQR With Input	13388.4	2335.04
	GKR No Input	1708.03	392.977		GKR No Input	106.521	8.90169
	GKR With Input	2121.52	420.53		GKR With Input	224.449	26.6207
	TAN No Input	1396.55	193.718		TAN No Input	129.152	9.5163
	TAN With Input	1659.87	201.241		TAN With Input	3765.27	1046.62
	HQN No Input	8433.33	649.841		HQN No Input	340.947	134.532
	HQN With Input	13161.5	1755.28		HQN With Input	4466.23	773.586
	HTK No Input	676.871	197.576		HTK No Input	93.2444	1.92802
	HTK With Input	913.985	188.767		HTK With Input	99.5226	12.0787
	KSL No Input	9378.5	1116.15		KSL No Input	308.502	53.9608
	KSL With Input	12576	1663.43		KSL With Input	3210.48	394.335
	Fig. 4f	GFP/OD600	Standard Error
	YQR No Input	22022.3	639.366
	YQR With Input	26469.8	730.672
	GKR No Input	135.167	16.7041
	GKR With Input	121.833	4.61459
	TAN No Input	1140	102.48
	TAN With Input	8602.67	429.106
	HQN No Input	14230	573.134
	HQN With Input	26112.3	733.978
	HTK No Input	133.333	3.23179
	HTK With Input	139.667	7.20031
	KSL No Input	3298.17	270.242
	KSL With Input	17031.8	1226.98

## Sheet: Fig. 5
	Fig. 5b	GFP/OD600	Standard Error	T-test		Fig. 5c	GFP/OD600	Standard Error	T-test		Fig. 5d	GFP/OD600	Standard Error	T-test		Fig. 5e	GFP/OD600	Standard Error	T-test
	Reporter alone	27172.7	560.06	4.97708e-08		Reporter alone	25643.3	875.619	8.60704e-07		Reporter alone	31143.7	773.366	1.804e-07		Reporter alone	36483.5	1265.06	9.63929e-07
	Reporter + recombinase	163	70.0409			Reporter + recombinase	217.167	46.2511			Reporter + recombinase	141.167	15.9445			Reporter + recombinase	194.667	7.75314
	Reporter, recombinase, and TF uninduced	17540.7	1241.18	3.53086e-05		Reporter, recombinase, and TF uninduced	15642.5	559.717	1.4386e-08		Reporter, recombinase, and TF uninduced	17359	1506.24	0.000169667		Reporter, recombinase, and TF uninduced	17411.7	2135.83	0.000464966
	Reporter, recombinase, and TF induced	384.124	31.8293			Reporter, recombinase, and TF induced	2646.17	557.763			Reporter, recombinase, and TF induced	3442.12	335.156			Reporter, recombinase, and TF induced	2063.17	697.572
	Fig. 5f	GFP/OD600	Standard Error	T-test		Fig. 5g	GFP/OD600	Standard Error	T-test		Fig. 5h	GFP/OD600	Standard Error	T-test		Fig. 5i	GFP/OD600	Standard Error	T-test
	Reporter alone	35165	1407.93	1.94916e-06		Reporter alone	24191.2	549.678	1.1682e-07		Reporter alone	39521.8	979.64	0.0333443		Reporter alone	29876.2	258.166	0.549214
	Reporter + recombinase	112.167	8.40007			Reporter + recombinase	114.833	5.35672			Reporter + recombinase	30049.3	3283.71			Reporter + recombinase	28109	2744.39
	Reporter, recombinase, and TF uninduced	24351.7	820.839	5.32839e-09		Reporter, recombinase, and TF uninduced	28502	1772.04	0.000803935		Reporter, recombinase, and TF uninduced	30460.5	1859.64	0.747273		Reporter, recombinase, and TF uninduced	30411.4	3440.08	0.225172
	Reporter, recombinase, and TF induced	1829.83	530.441			Reporter, recombinase, and TF induced	15772	2004.78			Reporter, recombinase, and TF induced	29739.2	1105.83			Reporter, recombinase, and TF induced	35643.1	2006.71

## Sheet: Fig. 6
	Fig. 6b	GFP/OD600	Standard Error		Fig. 6c	GFP/OD600	Standard Error		Fig. 6d	GFP/OD600	Standard Error
	No inducers	25864.1	1460.61		No inducers	20434.8	1266.69		No inducers	17292.1	621.452
	+Cellobiose	30809.7	1621.14		+Cellobiose	25928.2	1601.17		+IPTG	19114.4	699.342
	+IPTG	25351.6	713.417		+Ribose	20843.6	4364.32		+Ribose	18069.4	587.518
	+Cellobiose and IPTG	3828.88	273.556		+Cellobiose and Ribose	3942.25	171.911		+IPTG and Ribose	4122.04	334.974
	Fig. 6e	GFP/OD600	Standard Error		Fig. 6f	GFP/OD600	Standard Error
	No inducers	19035.3	974.495		No inducers	17701	478.313
	+Cellobiose	25562.3	1301.02		+Cellobiose	16471.4	420.497
	+Ribose	8979.18	466.037		+IPTG	21265.8	1598.89
	+Cellobiose and Ribose	2430.15	472.495		+Cellobiose and IPTG	4059.01	1066.57
	Fig. 6g	GFP/OD600	Standard Error		Fig. 6h	GFP/OD600	Standard Error
	No inducers	654	152.136		No inducers	27475.8	2920.79
	+IPTG	6280.83	1008.23		+IPTG	23855.2	3603.86
	+Ribose	3506.33	539.756		+Cellobiose	2729.5	75.1668
	+IPTG and Ribose	4146.83	623.411		+IPTG and Cellobiose	28107.3	2321.99

## Sheet: Fig. 7
	Fig. 7a	OD/600	Standard Error
	1	451.333	15.2985
	2	2517	212.591
	3	39584	1742.11
	4	40114.5	730.572
	Fig. 7b	OD/600	Standard Error
	1	272.82	30.2578
	2	1523.17	95.0847
	3	23227.2	1353.73
	4	34284.8	850.313
	Fig. 7c	OD/600	Standard Error
	1	1421.51	167.646
	2	1147.17	107.624
	3	24578.2	1127.64
	4	32244.8	723.11
	Fig. 7d	OD/600	Standard Error
	1	451.333	15.2985
	2	2897.83	155.08
	3	29097.2	2352.84
	4	31412.5	1613.91

## Sheet: Fig. 8
	Fig. 8a
		AA	AC	AG	CA	GG	TC	Ctrls		Row Normalized								Row Normalized %s
	AA	115.959	13794	12433	10522.3	21580	13642.5	18570.5		0.00537345	0.639205	0.576133	0.487593	1	0.632184	0.86054		0.537345	63.9205	57.6133	48.7593	100	63.2184	86.054
	AC	33248.1	158.498	26626.6	18187.7	13008.4	16332.4	17766		1	0.00476713	0.800846	0.547028	0.391251	0.491227	0.534347		100	0.476713	80.0846	54.7028	39.1251	49.1227	53.4347
	AG	13994.8	30239.3	179.629	18156.9	33699.5	19071.8	29004.4		0.415282	0.897324	0.00533031	0.538787	1	0.565938	0.860678		41.5282	89.7324	0.533031	53.8787	100	56.5938	86.0678
	CA	12302	12216.8	15639.7	148.092	10784.2	12139.3	19976.5		0.615822	0.611558	0.782906	0.00741331	0.539843	0.607678	1		61.5822	61.1558	78.2906	0.741331	53.9843	60.7678	100
	GG	25529.6	16943.8	32629.5	16235.7	77.2414	17470.7	19472.7		0.782407	0.519279	1	0.497577	0.00236722	0.535425	0.596781		78.2407	51.9279	100	49.7577	0.236722	53.5425	59.6781
	TC	21487.9	16037.6	20601.9	22809.1	19348.2	426.256	18283.3		0.942079	0.703124	0.903232	1	0.848268	0.018688	0.80158		94.2079	70.3124	90.3232	100	84.8268	1.8688	80.158
		18570.5	17766	29004.4	19976.5	19472.7	18283.3
	Fig 8b. mKate and GFP orthogonal dinucleotide circuit					Fig 8c. E+ YQR Repression over 3 days					Fig 8d. E+ YQR Interception Over Three Days
		GFP/OD600	Standard Error				GFP/OD600	Standard Error	T-test				GFP/OD600	Standard Error	T-test
	- (GFP)	13135.3	168.133			Control Day 1	31040.8	921.101	-			Control Day 1	31040.8	921.101	-
	+ C (GFP)	13786.5	322.068			Control Day 2	29112.2	349.156				Control Day 2	29112.2	349.156
	+ I (GFP)	526	29.3746			Control Day 3	34273	1262.8				Control Day 3	34273	1262.8
	+CI (GFP)	586.5	54.1982			(-) Day 1	30245.2	1168.79	0.00383033			(-) Day 1	30697	189.027	1.27818e-14
	- (mKate)	53.8333	0.792324			(+) Day 1	21432	2320.06				(+) Day 1	774.833	106.488
	+ C (mKate)	2.16667	0.307318			(-) Day 2	26571.2	521.287	0.00459973			(-) Day 2	27378.2	736.518	2.79225e-07
	+ I (mKate)	57.8333	1.04616			(+) Day 2	8180.2	1226.63				(+) Day 2	296.667	9.24362
	+CI (mKate)	2.16667	0.307318			(-) Day 3	28152.8	971.745	0.00110842			(-) Day 3	26681.3	1051.7	1.84919e-06
						(+) Day 3	632	212.266				(+) Day 3	218	5.85947

## Sheet: SI Fig. 2-3
	SI Fig. 2a	GFP/OD600	Standard Error		SI Fig. 3a	GFP/OD600	Standard Error
	S1	27106.7	914.843		S1	22781.5	460.154
	S2	92.5	1.97906		S2	184.919	7.78504
	B1	142.46	31.6204		B1	6803.62	1361.19
	B2	3338.91	203.773		B2	857.177	134.905
	P1	87.6423	5.05402		P1	223.302	35.7971
	P2	663.831	86.7933		P2	125.875	9.49163
	SI Fig. 2c	GFP/OD600	Standard Error		SI Fig. 3b	GFP/OD600	Standard Error
	S1	20251.9	1660.86		S1	18534.6	960.09
	S2	8228.62	388.001		S2	129.881	22.8512
	B1	15212.7	1142.88		B1	13635.2	608.738
	B2	18553.5	2446.85		B2	279.927	42.221
	P1	3407.48	369.663		P1	421.434	38.8606
	P2	15687.1	1075.25		P2	19212.4	879.603
	SI Fig. 2e	GFP/OD600	Standard Error		SI Fig. 3c	GFP/OD600	Standard Error
	S1	24191.2	549.678		S1	20145.2	1085.7
	S2	114.833	5.35672		S2	142.181	9.12579
	B1	16742	617.211		B1	4944.72	826.646
	B2	362	63.4891		B2	1777.01	412.374
	P1	8787.5	250.488		P1	7780.71	742.573
	P2	107.091	3.46359		P2	6539.12	1303.79
	SI Fig. 2g	GFP/OD600	Standard Error		SI Fig. 3d	GFP/OD600	Standard Error
	S1	20145.2	1085.7		S1	28469.5	494.975
	S2	141.845	30.0871		S2	1308.08	90.5507
	B1	4399.15	748.665		B1	28367.5	3245.21
	B2	699.183	151.492		B2	24218.5	862.315
	P1	407.337	89.4754		P1	25339.4	949.113
	P2	211.08	32.3038		P2	27127.9	496.322

## Sheet: SI Fig. 4
	SI Fig. 4 Uncropped Gels
			A118		Bxb1		Int2		Int3		Int5		Int8		Int12		TP901

## Sheet: SI Fig. 6-10, 12
	SISO Variant [X+ADR | OADR prox]		(-) INDUCER		(+) INDUCER		p-value		(-) INDUCER		(+) INDUCER			Cohen's d	Fold Induction (FI)	FMOrepression	FMOinduction	Induction Units Traceability Score (IUTS)	Repression Units Traceability Score (RUTS)
			Mean Fluorescence	Std. Dev. Fluorescence	Mean Fluorescence	Std. Dev. Fluorescence			Mean Fluorescence	Std. Dev. Fluorescence	Mean Fluorescence	Std. Dev. Fluorescence								ε	Ω
SI Fig 6	E+YQR	Osym prox	2722.15	187.208	67161.7	6589.27	3.66355e-06		0.0362953	0.00249611	0.89549	0.087857		13.8247	24.6723	0.0362953	0.89549	4.12477	0.586616	0.0362953	0.859195
	E+GKR	Ogac prox	4366.25	413.151	44915.4	4162.46	3.2262e-06		0.0582167	0.00550868	0.598872	0.0554994		13.7094	10.287	0.0582167	0.598872	1.71979	0.940916	0.0582167	0.540655
	E+TAN	Otta prox	4769.18	1159.54	46304.5	4365.25	1.44104e-06		0.063589	0.0154605	0.617394	0.0582033		13.0052	9.70913	0.063589	0.617394	1.62319	1.02775	0.063589	0.553805
	E+HQN	Ottg prox	1512.15	111.185	33717.2	1457.37	5.56827e-08		0.020162	0.00148246	0.449563	0.0194316		31.1608	22.2975	0.020162	0.449563	3.72774	0.325865	0.020162	0.429401
	E+HTK	Octt prox	4858.31	317.251	34935.9	5341.75	5.39903e-05		0.0647775	0.00423001	0.465812	0.0712233		7.94897	7.19096	0.0647775	0.465812	1.2022	1.04696	0.0647775	0.401035
	E+KSL	Oagg prox	1384.31	76.9872	35843.5	681.887	6.80138e-10		0.0184575	0.0010265	0.477913	0.00909182		71.0161	25.8926	0.0184575	0.477913	4.32878	0.298316	0.0184575	0.459455
SI Fig 7	R+YQR	Osym prox	4754.19	413.884	46933.7	1273.91	4.85309e-10		0.0633893	0.00551845	0.625782	0.0169855		44.5335	9.87205	0.0633893	0.625782	1.65043	1.02452	0.0633893	0.562393
	R+GKR	Ogac prox	14489.3	2726.5	43408.9	4419.08	1.13795e-06		0.193191	0.0363533	0.578785	0.0589211		7.87644	2.99592	0.193191	0.578785	0.500864	3.12242	0.193191	0.385594
	R+TAN	Otta prox	7374.56	744.581	34174.3	2829.98	1.50912e-06		0.0983274	0.00992774	0.455657	0.037733		12.9517	4.63408	0.0983274	0.455657	0.774735	1.5892	0.0983274	0.357329
	R+HQN	Ottg prox	2705.57	281.808	27902.4	1651.37	2.24514e-07		0.0360742	0.00375744	0.372031	0.0220183		21.2707	10.3129	0.0360742	0.372031	1.72414	0.583043	0.0360742	0.335957
	R+HTK	Octt prox	22220.1	973.157	35898.8	1494.9	6.05229e-08		0.296268	0.0129754	0.47865	0.019932		10.8449	1.6156	0.296268	0.47865	0.270099	4.78837	0.296268	0.182382
	R+KSL	Oagg prox	6025.86	350.023	27434.8	1525.67	2.23165e-07		0.0803448	0.00466697	0.365797	0.0203423		19.3423	4.55284	0.0803448	0.365797	0.761153	1.29856	0.0803448	0.285452
SI Fig 8	F+YQR	Osym prox	1905.24	369.296	17065.4	1822.7	4.58992e-06		0.0254032	0.00492395	0.227539	0.0243027		11.5284	8.95711	0.0254032	0.227539	1.49747	0.410574	0.0254032	0.202136
	F+GKR	Ogac prox	10398.5	188.763	18459.6	909.794	3.18108e-06		0.138647	0.00251685	0.246129	0.0121306		12.2692	1.77522	0.138647	0.246129	0.296785	2.24085	0.138647	0.107482
	F+TAN	Otta prox	4351.54	986.312	13237.5	1301.46	4.97448e-07		0.0580206	0.0131508	0.176501	0.0173528		7.6956	3.04204	0.0580206	0.176501	0.508574	0.937747	0.0580206	0.11848
	F+HQN	Ottg prox	5643.27	175.441	14514.1	276.608	1.83853e-12		0.0752435	0.00233921	0.193521	0.00368811		38.2999	2.57193	0.0752435	0.193521	0.429982	1.21611	0.0752435	0.118278
	F+HTK	Octt prox	20965.5	2299.7	19581.4	608.429	0.243381		0.27954	0.0306627	0.261085	0.00811238		0.82286	0.933981	0.27954	0.261085	0.156145	4.51802	0.27954	-0.0184549
	F+KSL	Oagg prox	927.33	40.7202	9684.85	326.159	1.61324e-08		0.0123644	0.000542937	0.129131	0.00434878		37.6798	10.4438	0.0123644	0.129131	1.74602	0.199837	0.0123644	0.116767
SI Fig 9	G+YQR	Osym prox	4448.06	1051.55	21825.1	1335.64	1.30654e-09		0.0593075	0.0140207	0.291001	0.0178086		14.4565	4.90666	0.0593075	0.291001	0.820305	0.958546	0.0593075	0.231694
	G+GKR	Ogac prox	30633.2	8100.42	40050	3165.09	0.0487056		0.408443	0.108006	0.534	0.0422013		1.53129	1.3074	0.408443	0.534	0.218575	6.60138	0.408443	0.125557
	G+TAN	Otta prox	4903.56	1377.74	26021.2	3219.89	3.84722e-06		0.0653808	0.0183699	0.346949	0.0429319		8.52729	5.3066	0.0653808	0.346949	0.887168	1.0567	0.0653808	0.281569
	G+HQN	Ottg prox	5321.54	295.277	19456.2	531.669	3.28198e-11		0.0709539	0.00393703	0.259416	0.00708892		32.8686	3.65612	0.0709539	0.259416	0.611237	1.14678	0.0709539	0.188462
	G+HTK	Octt prox	34639.1	5604.36	43069.4	1346.65	0.0189297		0.461855	0.0747248	0.574258	0.0179553		2.06844	1.24338	0.461855	0.574258	0.20787	7.46464	0.461855	0.112404
	G+KSL	Oagg prox	7525.33	94.542	18310	779.064	4.94929e-07		0.100338	0.00126056	0.244133	0.0103875		19.4345	2.43311	0.100338	0.244133	0.406773	1.62169	0.100338	0.143795
SI Fig 10	I+YQR	Osym prox	2706.41	207.087	43673.9	7462.4	6.29615e-05		0.0360854	0.00276116	0.582319	0.0994987		7.76084	16.1372	0.0360854	0.582319	2.69785	0.583224	0.0360854	0.546233
	I+GKR	Ogac prox	10654	508.018	48876.4	1657.54	5.58096e-09		0.142053	0.00677357	0.651686	0.0221005		31.1798	4.58762	0.142053	0.651686	0.766969	2.29591	0.142053	0.509633
	I+TAN	Otta prox	8697.6	1542.44	44268.3	5038.03	5.89177e-06		0.115968	0.0205659	0.590244	0.0671737		9.54752	5.08972	0.115968	0.590244	0.850909	1.87431	0.115968	0.474276
	I+HQN	Ottg prox	4093.36	132.742	34445.7	1419.08	6.12107e-08		0.0545781	0.00176989	0.459276	0.018921		30.1169	8.41502	0.0545781	0.459276	1.40684	0.882109	0.0545781	0.404698
	I+HTK	Octt prox	11646.1	942.97	42324.8	6111.57	7.76919e-05		0.155282	0.0125729	0.564331	0.0814877		7.01599	3.63423	0.155282	0.564331	0.607579	2.50972	0.155282	0.409049
	I+KSL	Oagg prox	4771.44	157.026	33539.3	1311.54	4.70855e-08		0.0636193	0.00209368	0.447191	0.0174872		30.7999	7.02917	0.0636193	0.447191	1.17515	1.02823	0.0636193	0.383571
Standard	I+YQR	O1 prox	4640.42	261.53	27756.7	767.604	6.64381e-10		0.0618723	0.00348707	0.370089	0.0102347		40.3132	5.9815	0.0618723	0.370089	1	1	0.0618723	0.308217
	SI Fig 12	b		c		d
		% Protected (-) Inducer	% Protected (+) Inducer	% Protected (-) Inducer	% Protected (+) Inducer	% Protected (-) Inducer	% Protected (+) Inducer
		92.11	11.71	28.16	1.07	95.53	1.99
		91.8	13.39	37.79	0.68	95.69	1.77
		91.01	9.13	50.42	0.87	94.74	1.27
		89.97	12.13	44.1	0.97	93.51	1.22
		88.23	11.65	37.81	0.69	94.38	1.4
		82.2	16.6	61.43	1.12	93.62	1.17
	Average:	89.22	12.435	43.285	0.9	94.5783	1.47
	SEM:	1.51697	1.00693	4.72493	0.0765071	0.377124	0.136357
		e		f		g
		% Protected (-) Inducer	% Protected (+) Inducer	% Protected (-) Inducer	% Protected (+) Inducer	% Protected (-) Inducer	% Protected (+) Inducer
		95.55	3.56	56.25	1.15	95.21	1.41
		92.12	2.23	43.07	1.22	93.45	0.62
		95.38	3.33	59.72	0.97	87.94	0.62
		88.96	2.66	40.69	1.05	93.48	0.46
		93.89	2.37	51.5	0.97	92.85	0.6
		95.51	3.39	54.04	0.7	93.93	0.5
	Average:	93.5683	2.92333	50.8783	1.01	92.81	0.701667
	SEM:	1.07109	0.234146	3.06695	0.074072	1.02618	0.144278
		h		i		j
		% Protected (-) Inducer	% Protected (+) Inducer	% Protected (-) Inducer	% Protected (+) Inducer	% Protected (-) Inducer	% Protected (+) Inducer
		59.6	2.07	40.38	1.02	71.75	1.63
		58.88	1.85	43.54	0.99	70.1	1.39
		69.02	1.35	40.82	0.91	69.22	1.1
		60.77	1.65	63.29	1.31	63.14	0.98
		62.24	1.82	43.28	1.01	72.13	1.23
		61.88	1.9	39.82	0.78	74.22	1.18
	Average:	62.065	1.77333	45.1883	1.00333	70.0933	1.25167
	SEM:	1.48699	0.101083	3.67446	0.0714454	1.56027	0.0939296

[truncated: 10 more sheets: SI Fig. 13, SI Fig. 14-18, SI Fig. 19, SI Fig. 20-21, SI Fig. 22, SI Fig. 23, SI Fig. 24-25, SI Fig. 28-30, SI Fig. 31, Supplementary Table 1]
